# Supplementary material for: AHL-Priming Protein 1 mediates N-3-oxo-tetradecanoyl-homoserine lactone priming in Arabidopsis
Source: BMC Biol. 2022 Dec 5;20:268. doi: 10.1186/s12915-022-01464-3 (PMC9721052; doi:10.1186/s12915-022-01464-3)
Supplement: Supplementary file 1 — Additional file 1. Supporting individual data values displayed in Figure 1a, 1d, 3a-b, 5d, 6 a-d, 7a-b, and Additional file 2: Figure S1 and S3. [file 12915_2022_1464_MOESM1_ESM.xlsx]

## Sheet: readme
Additional file 1: Supporting individual data values displayed in Figure 1a, 1d, 3a-b, 5d, 6 a-d, 7a-b, and Additional file 2: Figure S1 and S3.
All raw data used in the statistical analyses for our manuscript can be found on separate tabs of this xlsx file. This sheet is a guide to the header names and content of each table.
Guide to table headers:
Arabidopsis	indicates different Arabidopsis used in the study that includes wild-type Col-0 and mutant ali1, complemented lines 649-10-2, 649-10-19 and outcross line 649-10-3
Treatment	different treatments on Arabidopsis with acetone control or AHL such as oxo-C14-HSL and C6-HSL in a sterile system. In a green house experiments, Arabidopsis were treated with either oxo-C14-HSL producing E. meliloti expR+ or non-functional AHL producing E. meliloti attM
Gene	assessment of different genes that are associated with AHL priming for enhanced resistance
ΔΔCt	relative fold gene expression of genes of a plant that were pretreated with AHL and subsequently elicited with flg22
Time point	duration after samples were taken after eliciting with flg22 peptides or infiltration with pathogen Pseudomonas syringae pv. tomato, usually in hours
Log CFU/ mg fresh weight	logarithmic scale of colony forming unit per milligram of fresh plant weight
Log CFU/ cm2 leaf area	logarithmic scale of colony forming unit per cm2 leaf area
Sample	overnight incubation of oxo-C14-HSL with 6 nmol ALI1 protein or LuxR (positive control) and BSA (negative control)
nmol AHL	different concentration of oxo-C14-HSL used in the experiment
Lux activity (%)	determining concetration of free oxo-C14-HSL using the E. coli LuxCDABE reporter strain
Root length	length of Arabidopsis roots after AHL treatment
Mean weight	average plant weight of 10 Arabidopsis plants growing on one plate
Table 1a: Priming marker genes. Dataset for figure titled "Expression analysis of two AHL-priming marker genes (TLP5 and DFR)" in main manuscript
Table 1d: WRKY22 and WRKY29. Dataset for figure titled "Expression profile of defense related genes WRKY22 and WRKY29 in Col-0 and ali1 mutant" in main manuscript
Table 3a: Pathogenicity assay_AHL. Dataset for figure titled "Pathogenicity assays with Pst on wild-type Col-0 and ali1 mutant" in main manuscript
Table 3b: Pathogenicity assay_bacteria. Dataset for figure titled "Pathogenicity assays with Pst on wild type Col-0 and ali1 mutant grown on soil, pre-treated three times with 10 mM MgCl2 (control), Ensifer meliloti attM or E. meliloti expR+ and then infiltrated with Pst" in main manuscript
Table 5d: Luminescence activity assay. Dataset for figure titled "Luminescence activity assay indicating the binding of oxo-C14-HSL to ALI1" in main manuscript.
Table 6a: Complementation qPCR. Dataset for fiigure titled "The expression profile of three defense-related genes (a) WRKY22, (b) WRKY29 and (c) GST6 were monitored before (0 h) and after (2 h) 100 nM flg22 challenge in two complemented lines of ali1: #10-2 and #10-19 as well as an outcross (non-complemented) line #10- 3 that were earlier primed with 6 µM oxo-C14-HSL for three days" in main manus…
Table 6d: Pst assay complementation. Dataset for figure titled "Pathogenicity assays with Pst on wild-type Col-0, two complemented lines of ali1: #10-2 and #10-19 as well as an outcross (non-complemented) line #10- 3" in main manuscript.
Table 7a: Root growth. Dataset for figure titled "Analysis of root growth of Col-0 and ali1 plants grown for four weeks on ½-strength MS containing acetone, 6 µM C6-HSL or 6 µM oxo-C14-HSL" in main manuscript.
Table 7b: Biomass. Dataset for figure titled "Analysis of plant weight of Col-0 and ali1 plants grown for four weeks on ½-strength MS containing acetone, 6 µM C6-HSL or 6 µM oxo-C14-HSL" in main manuscript
Table S1: Expression of ALI1. Dataset for figure titled " The expression of ALI1 is not influenced by oxo-C14-HSL" in Additional file 1.
Table S3: GST6 and Hsp70. Dataset for figure titled "Enhanced activation of defense-related genes due to AHL-priming is missing in ali1" in Additional file 1.

## Sheet: (1a) priming marker genes
Arabidopsis	Treatment	Gene	ΔΔCt
Col-0	acetone	TLP5	0.00196482
Col-0	acetone	TLP5	0.00431728
Col-0	acetone	TLP5	0.00547325
Col-0	acetone	TLP5	0.00416849
Col-0	acetone	TLP5	0.00468541
Col-0	acetone	TLP5	0.00199713
Col-0	acetone	TLP5	0.00405902
Col-0	acetone	TLP5	0.00480822
Col-0	acetone	TLP5	0.00279376
Col-0	oxo-C14-HSL	TLP5	0.00559239
Col-0	oxo-C14-HSL	TLP5	0.00470484
Col-0	oxo-C14-HSL	TLP5	0.00367843
Col-0	oxo-C14-HSL	TLP5	0.00565842
Col-0	oxo-C14-HSL	TLP5	0.00943755
Col-0	oxo-C14-HSL	TLP5	0.00757478
Col-0	oxo-C14-HSL	TLP5	0.00952539
Col-0	oxo-C14-HSL	TLP5	0.00545771
Col-0	oxo-C14-HSL	TLP5	0.0144752
ali1	acetone	TLP5	0.00405119
ali1	acetone	TLP5	0.00237373
ali1	acetone	TLP5	0.00277058
ali1	acetone	TLP5	0.002983
ali1	acetone	TLP5	0.004187
ali1	acetone	TLP5	0.002365
ali1	acetone	TLP5	0.002976
ali1	acetone	TLP5	0.004233
ali1	oxo-C14-HSL	TLP5	0.00429834
ali1	oxo-C14-HSL	TLP5	0.00232812
ali1	oxo-C14-HSL	TLP5	0.0028556
ali1	oxo-C14-HSL	TLP5	0.003587
ali1	oxo-C14-HSL	TLP5	0.002282
ali1	oxo-C14-HSL	TLP5	0.004268
ali1	oxo-C14-HSL	TLP5	0.002531
ali1	oxo-C14-HSL	TLP5	0.002302
Col-0	acetone	DFR	0.00110486
Col-0	acetone	DFR	0.000934026
Col-0	acetone	DFR	0.00131591
Col-0	acetone	DFR	0.00227447
Col-0	acetone	DFR	0.00142375
Col-0	acetone	DFR	0.00181119
Col-0	acetone	DFR	0.00318461
Col-0	acetone	DFR	0.00189197
Col-0	acetone	DFR	0.0025611
Col-0	oxo-C14-HSL	DFR	0.00543343
Col-0	oxo-C14-HSL	DFR	0.00223579
Col-0	oxo-C14-HSL	DFR	0.00105062
Col-0	oxo-C14-HSL	DFR	0.00238177
Col-0	oxo-C14-HSL	DFR	0.00414209
Col-0	oxo-C14-HSL	DFR	0.0034909
Col-0	oxo-C14-HSL	DFR	0.00488103
Col-0	oxo-C14-HSL	DFR	0.00129633
Col-0	oxo-C14-HSL	DFR	0.0048246
ali1	acetone	DFR	0.0010221
ali1	acetone	DFR	0.000665477
ali1	acetone	DFR	0.000844727
ali1	acetone	DFR	0.000605
ali1	acetone	DFR	0.001138
ali1	acetone	DFR	0.000722
ali1	acetone	DFR	0.0008846
ali1	acetone	DFR	0.000623
ali1	oxo-C14-HSL	DFR	0.000880633
ali1	oxo-C14-HSL	DFR	0.000316076
ali1	oxo-C14-HSL	DFR	0.001176
ali1	oxo-C14-HSL	DFR	0.001324
ali1	oxo-C14-HSL	DFR	0.000467
ali1	oxo-C14-HSL	DFR	0.000632
ali1	oxo-C14-HSL	DFR	0.000731
ali1	oxo-C14-HSL	DFR	0.001549

## Sheet: (1d) WRKY22 and WRKY29
Arabidopsis	Treatment	Time point	Gene	ΔΔCt
Col-0	acetone	0 h	WRKY22	0.138984
Col-0	acetone	0 h	WRKY22	0.373639
Col-0	acetone	0 h	WRKY22	0.48403
Col-0	acetone	0 h	WRKY22	0.416969
Col-0	acetone	2 h	WRKY22	4.49018
Col-0	acetone	2 h	WRKY22	5.52576
Col-0	acetone	2 h	WRKY22	6.82782
Col-0	acetone	2 h	WRKY22	5.6228
Col-0	acetone	4 h	WRKY22	2.80472
Col-0	acetone	4 h	WRKY22	2.65407
Col-0	acetone	4 h	WRKY22	2.49067
Col-0	acetone	4 h	WRKY22	1.6495
Col-0	acetone	6 h	WRKY22	1.59385
Col-0	acetone	6 h	WRKY22	2.21429
Col-0	acetone	6 h	WRKY22	1.98853
Col-0	acetone	6 h	WRKY22	1.24601
Col-0	acetone	24 h	WRKY22	2.0258
Col-0	acetone	24 h	WRKY22	2.38052
Col-0	acetone	24 h	WRKY22	1.4007
Col-0	acetone	24 h	WRKY22	1.82961
Col-0	acetone	48 h	WRKY22	0.989618
Col-0	acetone	48 h	WRKY22	1.18271
Col-0	acetone	48 h	WRKY22	0.927357
Col-0	acetone	48 h	WRKY22	1.43212
Col-0	oxo-C14-HSL	0 h	WRKY22	0.449392
Col-0	oxo-C14-HSL	0 h	WRKY22	0.499202
Col-0	oxo-C14-HSL	0 h	WRKY22	0.320976
Col-0	oxo-C14-HSL	0 h	WRKY22	0.275273
Col-0	oxo-C14-HSL	2 h	WRKY22	8.01452
Col-0	oxo-C14-HSL	2 h	WRKY22	8.79268
Col-0	oxo-C14-HSL	2 h	WRKY22	7.29326
Col-0	oxo-C14-HSL	2 h	WRKY22	10.7909
Col-0	oxo-C14-HSL	4 h	WRKY22	3.90361
Col-0	oxo-C14-HSL	4 h	WRKY22	2.95042
Col-0	oxo-C14-HSL	4 h	WRKY22	3.31158
Col-0	oxo-C14-HSL	4 h	WRKY22	2.0034
Col-0	oxo-C14-HSL	6 h	WRKY22	2.12897
Col-0	oxo-C14-HSL	6 h	WRKY22	1.57109
Col-0	oxo-C14-HSL	6 h	WRKY22	2.32944
Col-0	oxo-C14-HSL	6 h	WRKY22	1.54886
Col-0	oxo-C14-HSL	24 h	WRKY22	2.74659
Col-0	oxo-C14-HSL	24 h	WRKY22	2.2627
Col-0	oxo-C14-HSL	24 h	WRKY22	1.85291
Col-0	oxo-C14-HSL	24 h	WRKY22	1.14924
Col-0	oxo-C14-HSL	48 h	WRKY22	1.15215
Col-0	oxo-C14-HSL	48 h	WRKY22	1.33476
Col-0	oxo-C14-HSL	48 h	WRKY22	0.912094
Col-0	oxo-C14-HSL	48 h	WRKY22	1.07393
ali1	acetone	0 h	WRKY22	0.477444
ali1	acetone	0 h	WRKY22	0.346189
ali1	acetone	0 h	WRKY22	0.530192
ali1	acetone	0 h	WRKY22	0.503656
ali1	acetone	2 h	WRKY22	13.5581
ali1	acetone	2 h	WRKY22	16.0287
ali1	acetone	2 h	WRKY22	9.45541
ali1	acetone	2 h	WRKY22	9.05965
ali1	acetone	4 h	WRKY22	2.09691
ali1	acetone	4 h	WRKY22	3.43507
ali1	acetone	4 h	WRKY22	2.85736
ali1	acetone	4 h	WRKY22	2.743
ali1	acetone	6 h	WRKY22	1.22326
ali1	acetone	6 h	WRKY22	1.22571
ali1	acetone	6 h	WRKY22	1.45591
ali1	acetone	6 h	WRKY22	1.17984
ali1	acetone	24 h	WRKY22	1.33167
ali1	acetone	24 h	WRKY22	2.8922
ali1	acetone	24 h	WRKY22	2.40733
ali1	acetone	24 h	WRKY22	1.35244
ali1	acetone	48 h	WRKY22	1.12646
ali1	acetone	48 h	WRKY22	0.749396
ali1	acetone	48 h	WRKY22	0.718819
ali1	acetone	48 h	WRKY22	0.652157
ali1	oxo-C14-HSL	0 h	WRKY22	0.532784
ali1	oxo-C14-HSL	0 h	WRKY22	0.441594
ali1	oxo-C14-HSL	0 h	WRKY22	0.489907
ali1	oxo-C14-HSL	0 h	WRKY22	0.40143
ali1	oxo-C14-HSL	2 h	WRKY22	18.4544
ali1	oxo-C14-HSL	2 h	WRKY22	13.4346
ali1	oxo-C14-HSL	2 h	WRKY22	10.7821
ali1	oxo-C14-HSL	2 h	WRKY22	7.63917
ali1	oxo-C14-HSL	4 h	WRKY22	1.78319
ali1	oxo-C14-HSL	4 h	WRKY22	2.88898
ali1	oxo-C14-HSL	4 h	WRKY22	2.81583
ali1	oxo-C14-HSL	4 h	WRKY22	2.37566
ali1	oxo-C14-HSL	6 h	WRKY22	1.71088
ali1	oxo-C14-HSL	6 h	WRKY22	2.51848
ali1	oxo-C14-HSL	6 h	WRKY22	2.29294
ali1	oxo-C14-HSL	6 h	WRKY22	1.49147
ali1	oxo-C14-HSL	24 h	WRKY22	0.676149
ali1	oxo-C14-HSL	24 h	WRKY22	3.15575
ali1	oxo-C14-HSL	24 h	WRKY22	1.84433
ali1	oxo-C14-HSL	24 h	WRKY22	1.04562
ali1	oxo-C14-HSL	48 h	WRKY22	0.608105
ali1	oxo-C14-HSL	48 h	WRKY22	1.23072
ali1	oxo-C14-HSL	48 h	WRKY22	1.17352
ali1	oxo-C14-HSL	48 h	WRKY22	0.476312
Col-0	acetone	0 h	WRKY29	0.128398
Col-0	acetone	0 h	WRKY29	0.0132292
Col-0	acetone	0 h	WRKY29	0.0438905
Col-0	acetone	0 h	WRKY29	0.0255584
Col-0	acetone	2 h	WRKY29	1.6481
Col-0	acetone	2 h	WRKY29	1.95676
Col-0	acetone	2 h	WRKY29	0.981819
Col-0	acetone	2 h	WRKY29	1.39401
Col-0	acetone	4 h	WRKY29	0.187424
Col-0	acetone	4 h	WRKY29	0.173848
Col-0	acetone	4 h	WRKY29	0.389246
Col-0	acetone	4 h	WRKY29	0.0755818
Col-0	acetone	6 h	WRKY29	0.276977
Col-0	acetone	6 h	WRKY29	0.392174
Col-0	acetone	6 h	WRKY29	0.649696
Col-0	acetone	6 h	WRKY29	0.212465
Col-0	acetone	24 h	WRKY29	0.0411138
Col-0	acetone	24 h	WRKY29	0.304931
Col-0	acetone	24 h	WRKY29	0.447936
Col-0	acetone	24 h	WRKY29	0.599008
Col-0	acetone	48 h	WRKY29	0.177211
Col-0	acetone	48 h	WRKY29	0.253751
Col-0	acetone	48 h	WRKY29	0.253094
Col-0	acetone	48 h	WRKY29	0.629956
Col-0	oxo-C14-HSL	0 h	WRKY29	0.00790593
Col-0	oxo-C14-HSL	0 h	WRKY29	0.00689089
Col-0	oxo-C14-HSL	0 h	WRKY29	0.0271291
Col-0	oxo-C14-HSL	0 h	WRKY29	0.0255584
Col-0	oxo-C14-HSL	2 h	WRKY29	3.43474
Col-0	oxo-C14-HSL	2 h	WRKY29	2.69443
Col-0	oxo-C14-HSL	2 h	WRKY29	2.13043
Col-0	oxo-C14-HSL	2 h	WRKY29	1.95676
Col-0	oxo-C14-HSL	4 h	WRKY29	0.145764
Col-0	oxo-C14-HSL	4 h	WRKY29	0.525132
Col-0	oxo-C14-HSL	4 h	WRKY29	0.282224
Col-0	oxo-C14-HSL	4 h	WRKY29	0.159688
Col-0	oxo-C14-HSL	6 h	WRKY29	1.15863
Col-0	oxo-C14-HSL	6 h	WRKY29	0.141471
Col-0	oxo-C14-HSL	6 h	WRKY29	1.03672
Col-0	oxo-C14-HSL	6 h	WRKY29	0.397989
Col-0	oxo-C14-HSL	24 h	WRKY29	0.0127274
Col-0	oxo-C14-HSL	24 h	WRKY29	0.165653
Col-0	oxo-C14-HSL	24 h	WRKY29	0.4426
Col-0	oxo-C14-HSL	24 h	WRKY29	0.675927
Col-0	oxo-C14-HSL	48 h	WRKY29	0.168963
Col-0	oxo-C14-HSL	48 h	WRKY29	0.789709
Col-0	oxo-C14-HSL	48 h	WRKY29	0.425047
Col-0	oxo-C14-HSL	48 h	WRKY29	0.245423
ali1	acetone	0 h	WRKY29	0.128398
ali1	acetone	0 h	WRKY29	0.0132292
ali1	acetone	0 h	WRKY29	0.0438905
ali1	acetone	0 h	WRKY29	0.0255584
ali1	acetone	2 h	WRKY29	1.6481
ali1	acetone	2 h	WRKY29	1.95676
ali1	acetone	2 h	WRKY29	0.981819
ali1	acetone	2 h	WRKY29	1.39401
ali1	acetone	4 h	WRKY29	0.187424
ali1	acetone	4 h	WRKY29	0.173848
ali1	acetone	4 h	WRKY29	0.389246
ali1	acetone	4 h	WRKY29	0.0755818
ali1	acetone	6 h	WRKY29	0.276977
ali1	acetone	6 h	WRKY29	0.392174
ali1	acetone	6 h	WRKY29	0.649696
ali1	acetone	6 h	WRKY29	0.212465
ali1	acetone	24 h	WRKY29	0.0411138
ali1	acetone	24 h	WRKY29	0.304931
ali1	acetone	24 h	WRKY29	0.447936
ali1	acetone	24 h	WRKY29	0.599008
ali1	acetone	48 h	WRKY29	0.177211
ali1	acetone	48 h	WRKY29	0.253751
ali1	acetone	48 h	WRKY29	0.253094
ali1	acetone	48 h	WRKY29	0.629956
ali1	oxo-C14-HSL	0 h	WRKY29	0.00790593
ali1	oxo-C14-HSL	0 h	WRKY29	0.00689089
ali1	oxo-C14-HSL	0 h	WRKY29	0.0271291
ali1	oxo-C14-HSL	0 h	WRKY29	0.0255584
ali1	oxo-C14-HSL	2 h	WRKY29	3.43474
ali1	oxo-C14-HSL	2 h	WRKY29	2.69443
ali1	oxo-C14-HSL	2 h	WRKY29	2.13043
ali1	oxo-C14-HSL	2 h	WRKY29	1.95676
ali1	oxo-C14-HSL	4 h	WRKY29	0.145764
ali1	oxo-C14-HSL	4 h	WRKY29	0.525132
ali1	oxo-C14-HSL	4 h	WRKY29	0.282224
ali1	oxo-C14-HSL	4 h	WRKY29	0.159688
ali1	oxo-C14-HSL	6 h	WRKY29	1.15863
ali1	oxo-C14-HSL	6 h	WRKY29	0.141471
ali1	oxo-C14-HSL	6 h	WRKY29	1.03672
ali1	oxo-C14-HSL	6 h	WRKY29	0.397989
ali1	oxo-C14-HSL	24 h	WRKY29	0.0127274
ali1	oxo-C14-HSL	24 h	WRKY29	0.165653
ali1	oxo-C14-HSL	24 h	WRKY29	0.4426
ali1	oxo-C14-HSL	24 h	WRKY29	0.675927
ali1	oxo-C14-HSL	48 h	WRKY29	0.168963
ali1	oxo-C14-HSL	48 h	WRKY29	0.789709
ali1	oxo-C14-HSL	48 h	WRKY29	0.425047
ali1	oxo-C14-HSL	48 h	WRKY29	0.245423
ali1	acetone	0 h	WRKY29	0.066639
ali1	acetone	0 h	WRKY29	0.110659
ali1	acetone	0 h	WRKY29	0.0813988
ali1	acetone	0 h	WRKY29	0.259463
ali1	acetone	2 h	WRKY29	2.80054
ali1	acetone	2 h	WRKY29	2.82015
ali1	acetone	2 h	WRKY29	3.48654
ali1	acetone	2 h	WRKY29	2.68155
ali1	acetone	4 h	WRKY29	3.48803
ali1	acetone	4 h	WRKY29	1.7627
ali1	acetone	4 h	WRKY29	1.59036
ali1	acetone	4 h	WRKY29	2.99641
ali1	acetone	6 h	WRKY29	1.83009
ali1	acetone	6 h	WRKY29	0.516502
ali1	acetone	6 h	WRKY29	0.728265
ali1	acetone	6 h	WRKY29	1.25041
ali1	acetone	24 h	WRKY29	1.55814
ali1	acetone	24 h	WRKY29	0.56539
ali1	acetone	24 h	WRKY29	0.749873
ali1	acetone	24 h	WRKY29	1.05793
ali1	acetone	48 h	WRKY29	1.76127
ali1	acetone	48 h	WRKY29	0.0829497
ali1	acetone	48 h	WRKY29	0.0735763
ali1	acetone	48 h	WRKY29	1.79974
ali1	oxo-C14-HSL	0 h	WRKY29	0.0608002
ali1	oxo-C14-HSL	0 h	WRKY29	0.234048
ali1	oxo-C14-HSL	0 h	WRKY29	0.0759647
ali1	oxo-C14-HSL	0 h	WRKY29	0.261109
ali1	oxo-C14-HSL	2 h	WRKY29	3.85436
ali1	oxo-C14-HSL	2 h	WRKY29	2.78053
ali1	oxo-C14-HSL	2 h	WRKY29	3.38459
ali1	oxo-C14-HSL	2 h	WRKY29	2.38576
ali1	oxo-C14-HSL	4 h	WRKY29	0.554476
ali1	oxo-C14-HSL	4 h	WRKY29	0.509204
ali1	oxo-C14-HSL	4 h	WRKY29	1.02487
ali1	oxo-C14-HSL	4 h	WRKY29	1.07745
ali1	oxo-C14-HSL	6 h	WRKY29	2.22723
ali1	oxo-C14-HSL	6 h	WRKY29	1.0396
ali1	oxo-C14-HSL	6 h	WRKY29	1.60312
ali1	oxo-C14-HSL	6 h	WRKY29	1.55346
ali1	oxo-C14-HSL	24 h	WRKY29	0.784324
ali1	oxo-C14-HSL	24 h	WRKY29	0.311679
ali1	oxo-C14-HSL	24 h	WRKY29	0.415851
ali1	oxo-C14-HSL	24 h	WRKY29	1.09801
ali1	oxo-C14-HSL	48 h	WRKY29	0.771153
ali1	oxo-C14-HSL	48 h	WRKY29	0.236089
ali1	oxo-C14-HSL	48 h	WRKY29	0.56862
ali1	oxo-C14-HSL	48 h	WRKY29	1.29002

## Sheet: (3a)Pathogenicity assay_AHL
Arabidopsis	Treatment	Time point	Log CFU/ mg fresh weight
Col-0	acetone	2h	4.0776
Col-0	acetone	2h	4.10551
Col-0	acetone	2h	4.18162
Col-0	oxo-C14-HSL	2h	4.12153
Col-0	oxo-C14-HSL	2h	4.13434
Col-0	oxo-C14-HSL	2h	4.23634
ali1	acetone	2h	3.98621
ali1	acetone	2h	4.05799
ali1	acetone	2h	4.36642
ali1	oxo-C14-HSL	2h	3.70842
ali1	oxo-C14-HSL	2h	4.12524
ali1	oxo-C14-HSL	2h	4.18056
Col-0	acetone	24h	4.62728
Col-0	acetone	24h	4.5618
Col-0	acetone	24h	4.42659
Col-0	oxo-C14-HSL	24h	4.58056
Col-0	oxo-C14-HSL	24h	4.21342
Col-0	oxo-C14-HSL	24h	4.49897
ali1	acetone	24h	4.97558
ali1	acetone	24h	4.62234
ali1	acetone	24h	5.01235
ali1	oxo-C14-HSL	24h	4.58158
ali1	oxo-C14-HSL	24h	4.76755
ali1	oxo-C14-HSL	24h	4.76785
Col-0	acetone	48 h	5.52961
Col-0	acetone	48 h	5.62518
Col-0	acetone	48 h	5.84657
Col-0	oxo-C14-HSL	48 h	5.71936
Col-0	oxo-C14-HSL	48 h	5.36991
Col-0	oxo-C14-HSL	48 h	5.66118
ali1	acetone	48 h	5.66901
ali1	acetone	48 h	6.20638
ali1	acetone	48 h	5.93418
ali1	oxo-C14-HSL	48 h	5.67264
ali1	oxo-C14-HSL	48 h	5.88843
ali1	oxo-C14-HSL	48 h	5.97197
Col-0	acetone	96 h	6.35519
Col-0	acetone	96 h	6.43094
Col-0	acetone	96 h	6.57403
Col-0	oxo-C14-HSL	96 h	6.04255
Col-0	oxo-C14-HSL	96 h	6.23958
Col-0	oxo-C14-HSL	96 h	5.84703
ali1	acetone	96 h	6.43573
ali1	acetone	96 h	6.59751
ali1	acetone	96 h	6.85867
ali1	oxo-C14-HSL	96 h	6.53927
ali1	oxo-C14-HSL	96 h	6.62839
ali1	oxo-C14-HSL	96 h	6.587
Col-0	acetone	2h	3.84055
Col-0	acetone	2h	3.93697
Col-0	acetone	2h	4.07295
Col-0	oxo-C14-HSL	2h	4.3351
Col-0	oxo-C14-HSL	2h	4.03649
Col-0	oxo-C14-HSL	2h	4.1161
ali1	acetone	2h	4.2491
ali1	acetone	2h	4.273
ali1	acetone	2h	4.03283
ali1	oxo-C14-HSL	2h	3.95825
ali1	oxo-C14-HSL	2h	4.04508
ali1	oxo-C14-HSL	2h	4.1032
Col-0	acetone	24h	4.86843
Col-0	acetone	24h	4.86843
Col-0	acetone	24h	4.76384
Col-0	oxo-C14-HSL	24h	4.72069
Col-0	oxo-C14-HSL	24h	4.78488
Col-0	oxo-C14-HSL	24h	4.8299
ali1	acetone	24h	4.87834
ali1	acetone	24h	4.82599
ali1	acetone	24h	4.57403
ali1	oxo-C14-HSL	24h	4.67767
ali1	oxo-C14-HSL	24h	4.59959
ali1	oxo-C14-HSL	24h	4.85504
Col-0	acetone	48 h	6.52922
Col-0	acetone	48 h	6.36261
Col-0	acetone	48 h	6.51289
Col-0	oxo-C14-HSL	48 h	6.44763
Col-0	oxo-C14-HSL	48 h	5.7057
Col-0	oxo-C14-HSL	48 h	6.20605
ali1	acetone	48 h	6.30776
ali1	acetone	48 h	6.25049
ali1	acetone	48 h	6.5784
ali1	oxo-C14-HSL	48 h	6.4437
ali1	oxo-C14-HSL	48 h	6.84452
ali1	oxo-C14-HSL	48 h	7.08591
Col-0	acetone	96 h	7.22076
Col-0	acetone	96 h	7.15761
Col-0	acetone	96 h	7.14894
Col-0	oxo-C14-HSL	96 h	6.44909
Col-0	oxo-C14-HSL	96 h	6.49485
Col-0	oxo-C14-HSL	96 h	6.69897
ali1	acetone	96 h	7.23323
ali1	acetone	96 h	7.01955
ali1	acetone	96 h	6.83286
ali1	oxo-C14-HSL	96 h	6.64714
ali1	oxo-C14-HSL	96 h	6.95424
ali1	oxo-C14-HSL	96 h	6.86508
Col-0	acetone	2h	4.25964
Col-0	acetone	2h	4.32805
Col-0	acetone	2h	4.36015
Col-0	oxo-C14-HSL	2h	4.31876
Col-0	oxo-C14-HSL	2h	4.35218
Col-0	oxo-C14-HSL	2h	4.26324
ali1	acetone	2h	4.29727
ali1	acetone	2h	4.31541
ali1	acetone	2h	4.25181
ali1	oxo-C14-HSL	2h	4.2849
ali1	oxo-C14-HSL	2h	4.33244
ali1	oxo-C14-HSL	2h	4.26254
Col-0	acetone	96 h	6.49397
Col-0	acetone	96 h	6.38527
Col-0	acetone	96 h	6.3866
Col-0	acetone	96 h	6.38016
Col-0	oxo-C14-HSL	96 h	6.20232
Col-0	oxo-C14-HSL	96 h	5.90148
Col-0	oxo-C14-HSL	96 h	6.22842
Col-0	oxo-C14-HSL	96 h	6.27891
ali1	acetone	96 h	6.41228
ali1	acetone	96 h	6.4031
ali1	acetone	96 h	6.3701
ali1	acetone	96 h	6.40318
ali1	oxo-C14-HSL	96 h	6.42421
ali1	oxo-C14-HSL	96 h	6.38462
ali1	oxo-C14-HSL	96 h	6.41868
ali1	oxo-C14-HSL	96 h	6.39308

## Sheet: (3b)Pathogenicity assay_bacteri
Arabidopsis	Treatment	Time point	log CFU/ cm2 leaf area
Col-0	MgCl2	12 h	4.91766
Col-0	MgCl2	12 h	4.75796
Col-0	MgCl2	12 h	5.08247
Col-0	MgCl2	12 h	5.42697
Col-0	attM	12 h	5.08247
Col-0	attM	12 h	5.27354
Col-0	attM	12 h	5.13616
Col-0	attM	12 h	5.61328
Col-0	expR+	12 h	5.25856
Col-0	expR+	12 h	5.26612
Col-0	expR+	12 h	5.59611
Col-0	expR+	12 h	5.36002
Col-0	MgCl2	48 h	6.34154
Col-0	MgCl2	48 h	6.28813
Col-0	MgCl2	48 h	6.30887
Col-0	MgCl2	48 h	6.21026
Col-0	attM	48 h	6.25088
Col-0	attM	48 h	6.24962
Col-0	attM	48 h	6.07478
Col-0	attM	48 h	6.42697
Col-0	expR+	48 h	6.25088
Col-0	expR+	48 h	5.70681
Col-0	expR+	48 h	5.62481
Col-0	expR+	48 h	5.54408
Col-0	MgCl2	96 h	7.16545
Col-0	MgCl2	96 h	7.12098
Col-0	MgCl2	96 h	6.84511
Col-0	MgCl2	96 h	7.35395
Col-0	attM	96 h	7.12594
Col-0	attM	96 h	7.37192
Col-0	attM	96 h	7.50269
Col-0	attM	96 h	7.32877
Col-0	expR+	96 h	5.27354
Col-0	expR+	96 h	5.15085
Col-0	expR+	96 h	5.21869
Col-0	expR+	96 h	4.93405
ali1	MgCl2	12 h	4.96509
ali1	MgCl2	12 h	4.84511
ali1	MgCl2	12 h	5.32876
ali1	MgCl2	12 h	5.6099
ali1	attM	12 h	5.36002
ali1	attM	12 h	5.41117
ali1	attM	12 h	5.45208
ali1	attM	12 h	5.37775
ali1	expR+	12 h	5.37775
ali1	expR+	12 h	5.50269
ali1	expR+	12 h	5.35395
ali1	expR+	12 h	5.42697
ali1	MgCl2	48 h	6.25856
ali1	MgCl2	48 h	6.19488
ali1	MgCl2	48 h	5.94985
ali1	MgCl2	48 h	6.37775
ali1	attM	48 h	6.34154
ali1	attM	48 h	6.04676
ali1	attM	48 h	6.07219
ali1	attM	48 h	5.82491
ali1	expR+	48 h	5.97981
ali1	expR+	48 h	5.97981
ali1	expR+	48 h	6.08198
ali1	expR+	48 h	6.29508
ali1	MgCl2	96 h	7.40578
ali1	MgCl2	96 h	7.39188
ali1	MgCl2	96 h	7.3156
ali1	MgCl2	96 h	7.46173
ali1	attM	96 h	7.36601
ali1	attM	96 h	6.99405
ali1	attM	96 h	7.19862
ali1	attM	96 h	7.23508
ali1	expR+	96 h	7.40032
ali1	expR+	96 h	7.27354
ali1	expR+	96 h	7.38104
ali1	expR+	96 h	7.44221
Col-0	MgCl2	12 h	4.29419
Col-0	MgCl2	12 h	4.30776
Col-0	MgCl2	12 h	4.39794
Col-0	MgCl2	12 h	4.32736
Col-0	attM	12 h	4.32092
Col-0	attM	12 h	4.38694
Col-0	attM	12 h	4.28724
Col-0	attM	12 h	4.33995
Col-0	expR+	12 h	4.40866
Col-0	expR+	12 h	4.30776
Col-0	expR+	12 h	4.30103
Col-0	expR+	12 h	4.40334
Col-0	MgCl2	48 h	5.73789
Col-0	MgCl2	48 h	5.68797
Col-0	MgCl2	48 h	5.7354
Col-0	attM	48 h	5.7789
Col-0	attM	48 h	5.75119
Col-0	attM	48 h	5.66511
Col-0	expR+	48 h	5.55175
Col-0	expR+	48 h	5.45389
Col-0	expR+	48 h	5.51604
Col-0	MgCl2	96 h	6.53624
Col-0	MgCl2	96 h	6.35817
Col-0	MgCl2	96 h	6.64407
Col-0	attM	96 h	6.53228
Col-0	attM	96 h	6.52016
Col-0	attM	96 h	6.52827
Col-0	expR+	96 h	4.30776
Col-0	expR+	96 h	4.32736
Col-0	expR+	96 h	4.273
ali1	MgCl2	12 h	4.41913
ali1	MgCl2	12 h	4.32736
ali1	MgCl2	12 h	4.37566
ali1	MgCl2	12 h	4.38694
ali1	attM	12 h	4.47257
ali1	attM	12 h	4.46333
ali1	attM	12 h	4.38134
ali1	attM	12 h	4.34611
ali1	expR+	12 h	4.35817
ali1	expR+	12 h	4.39248
ali1	expR+	12 h	4.45864
ali1	expR+	12 h	4.42427
ali1	MgCl2	48 h	5.89452
ali1	MgCl2	48 h	5.86776
ali1	MgCl2	48 h	5.91645
ali1	attM	48 h	5.90309
ali1	attM	48 h	5.88402
ali1	attM	48 h	5.7354
ali1	expR+	48 h	5.90478
ali1	expR+	48 h	5.7937
ali1	expR+	48 h	5.90647
ali1	MgCl2	96 h	6.74282
ali1	MgCl2	96 h	6.75253
ali1	MgCl2	96 h	6.71496
ali1	attM	96 h	6.61212
ali1	attM	96 h	6.54407
ali1	attM	96 h	6.70168
ali1	expR+	96 h	6.63157
ali1	expR+	96 h	6.61212
ali1	expR+	96 h	6.67094

## Sheet: (5d) Luminesence activity assay
Sample	nmol AHL	Lux activity (%)
mock	0	0
BSA	0	0.0383191
6xHis-LuxR	0	0.0769823
GST-LuxR	0	0.108087
6xHis-ALI1	0	0.131352
GST-ALI1	0	0.230042
mock	0.25	0.0530193
BSA	0.25	12.8144
6xHis-LuxR	0.25	0.447897
GST-LuxR	0.25	0.508541
6xHis-ALI1	0.25	0.436746
GST-ALI1	0.25	0.528378
mock	0.5	29.1219
BSA	0.5	34.5296
6xHis-LuxR	0.5	1.87674
GST-LuxR	0.5	1.65674
6xHis-ALI1	0.5	1.62384
GST-ALI1	0.5	1.19694
mock	1	51.468
BSA	1	41.5299
6xHis-LuxR	1	2.38995
GST-LuxR	1	1.9562
6xHis-ALI1	1	2.27568
GST-ALI1	1	1.53122
mock	1.5	54.2873
BSA	1.5	58.6358
6xHis-LuxR	1.5	5.82149
GST-LuxR	1.5	4.77886
6xHis-ALI1	1.5	5.44619
GST-ALI1	1.5	2.96179
mock	2	63.0487
BSA	2	65.8294
6xHis-LuxR	2	9.62045
GST-LuxR	2	9.60734
6xHis-ALI1	2	11.3767
GST-ALI1	2	6.28302
mock	3	77.1876
BSA	3	84.6133
6xHis-LuxR	3	20.3781
GST-LuxR	3	17.3825
6xHis-ALI1	3	22.5466
GST-ALI1	3	12.7134
mock	6	91.4506
BSA	6	102.933
6xHis-LuxR	6	57.3005
GST-LuxR	6	53.2408
6xHis-ALI1	6	70.298
GST-ALI1	6	43.2623
mock	9	101.922
BSA	9	113.748
6xHis-LuxR	9	88.7478
GST-LuxR	9	86.7053
6xHis-ALI1	9	106.852
GST-ALI1	9	100
mock	18	100
BSA	18	100
6xHis-LuxR	18	100
GST-LuxR	18	100
6xHis-ALI1	18	100
GST-ALI1	18	100

## Sheet: (6a-c) Complementation qPCR
Arabidopsis	Treatment	Time point	Gene	ΔΔCt
649-10-2	acetone	0 h	WRKY22	0.451665
649-10-2	acetone	0 h	WRKY22	0.555892
649-10-2	acetone	0 h	WRKY22	0.544687
649-10-2	acetone	0 h	WRKY22	0.449183
649-10-2	oxo-C14-HSL	0 h	WRKY22	0.388409
649-10-2	oxo-C14-HSL	0 h	WRKY22	0.337873
649-10-2	oxo-C14-HSL	0 h	WRKY22	0.565817
649-10-2	oxo-C14-HSL	0 h	WRKY22	0.692532
649-10-2	oxo-C14-HSL	0 h	WRKY22	0.738474
649-10-19	acetone	0 h	WRKY22	0.215136
649-10-19	acetone	0 h	WRKY22	0.301786
649-10-19	acetone	0 h	WRKY22	0.260429
649-10-19	acetone	0 h	WRKY22	0.37285
649-10-19	acetone	0 h	WRKY22	0.431616
649-10-19	acetone	0 h	WRKY22	0.66501
649-10-19	oxo-C14-HSL	0 h	WRKY22	0.172299
649-10-19	oxo-C14-HSL	0 h	WRKY22	0.378085
649-10-19	oxo-C14-HSL	0 h	WRKY22	0.249441
649-10-19	oxo-C14-HSL	0 h	WRKY22	0.379206
649-10-19	oxo-C14-HSL	0 h	WRKY22	0.494583
649-10-19	oxo-C14-HSL	0 h	WRKY22	0.488166
649-10-3	acetone	0 h	WRKY22	0.638381
649-10-3	acetone	0 h	WRKY22	0.796053
649-10-3	acetone	0 h	WRKY22	1.37838
649-10-3	oxo-C14-HSL	0 h	WRKY22	0.374945
649-10-3	oxo-C14-HSL	0 h	WRKY22	0.911122
649-10-3	oxo-C14-HSL	0 h	WRKY22	0.397965
649-10-2	acetone	2 h	WRKY22	2.27187
649-10-2	acetone	2 h	WRKY22	1.63471
649-10-2	acetone	2 h	WRKY22	1.78083
649-10-2	acetone	2 h	WRKY22	1.41551
649-10-2	acetone	2 h	WRKY22	1.53228
649-10-2	oxo-C14-HSL	2 h	WRKY22	2.62335
649-10-2	oxo-C14-HSL	2 h	WRKY22	2.54445
649-10-2	oxo-C14-HSL	2 h	WRKY22	3.72434
649-10-2	oxo-C14-HSL	2 h	WRKY22	1.96638
649-10-2	oxo-C14-HSL	2 h	WRKY22	2.18281
649-10-19	acetone	2 h	WRKY22	2.52147
649-10-19	acetone	2 h	WRKY22	1.70402
649-10-19	acetone	2 h	WRKY22	1.4209
649-10-19	acetone	2 h	WRKY22	1.59746
649-10-19	acetone	2 h	WRKY22	1.16241
649-10-19	acetone	2 h	WRKY22	1.69677
649-10-19	oxo-C14-HSL	2 h	WRKY22	3.15391
649-10-19	oxo-C14-HSL	2 h	WRKY22	3.56205
649-10-19	oxo-C14-HSL	2 h	WRKY22	3.21796
649-10-19	oxo-C14-HSL	2 h	WRKY22	4.54055
649-10-19	oxo-C14-HSL	2 h	WRKY22	1.47057
649-10-19	oxo-C14-HSL	2 h	WRKY22	1.36951
649-10-3	acetone	2 h	WRKY22	1.18575
649-10-3	acetone	2 h	WRKY22	5.34183
649-10-3	acetone	2 h	WRKY22	6.25133
649-10-3	oxo-C14-HSL	2 h	WRKY22	6.83391
649-10-3	oxo-C14-HSL	2 h	WRKY22	2.81955
649-10-3	oxo-C14-HSL	2 h	WRKY22	2.823
649-10-2	acetone	0 h	WRKY29	0.0613685
649-10-2	acetone	0 h	WRKY29	0.0474076
649-10-2	acetone	0 h	WRKY29	0.0735895
649-10-2	acetone	0 h	WRKY29	0.0767358
649-10-2	acetone	0 h	WRKY29	0.0619134
649-10-2	oxo-C14-HSL	0 h	WRKY29	0.115356
649-10-2	oxo-C14-HSL	0 h	WRKY29	0.0963544
649-10-2	oxo-C14-HSL	0 h	WRKY29	0.0942766
649-10-2	oxo-C14-HSL	0 h	WRKY29	0.0981822
649-10-2	oxo-C14-HSL	0 h	WRKY29	0.0649268
649-10-2	oxo-C14-HSL	0 h	WRKY29	0.0670425
649-10-19	acetone	0 h	WRKY29	0.0605557
649-10-19	acetone	0 h	WRKY29	0.0968544
649-10-19	acetone	0 h	WRKY29	0.095165
649-10-19	acetone	0 h	WRKY29	0.0576325
649-10-19	acetone	0 h	WRKY29	0.0569646
649-10-19	acetone	0 h	WRKY29	0.0785231
649-10-19	oxo-C14-HSL	0 h	WRKY29	0.108998
649-10-19	oxo-C14-HSL	0 h	WRKY29	0.080607
649-10-19	oxo-C14-HSL	0 h	WRKY29	0.073633
649-10-19	oxo-C14-HSL	0 h	WRKY29	0.072917
649-10-19	oxo-C14-HSL	0 h	WRKY29	0.067201
649-10-3	acetone	0 h	WRKY29	0.0617553
649-10-3	acetone	0 h	WRKY29	0.0784553
649-10-3	acetone	0 h	WRKY29	0.0665721
649-10-3	oxo-C14-HSL	0 h	WRKY29	0.0543895
649-10-3	oxo-C14-HSL	0 h	WRKY29	0.0482396
649-10-3	oxo-C14-HSL	0 h	WRKY29	0.0556203
649-10-2	acetone	2 h	WRKY29	0.335502
649-10-2	acetone	2 h	WRKY29	0.282116
649-10-2	acetone	2 h	WRKY29	0.411719
649-10-2	acetone	2 h	WRKY29	0.423298
649-10-2	acetone	2 h	WRKY29	0.338155
649-10-2	oxo-C14-HSL	2 h	WRKY29	0.39941
649-10-2	oxo-C14-HSL	2 h	WRKY29	0.962932
649-10-2	oxo-C14-HSL	2 h	WRKY29	1.04037
649-10-2	oxo-C14-HSL	2 h	WRKY29	0.518372
649-10-2	oxo-C14-HSL	2 h	WRKY29	0.554163
649-10-19	acetone	2 h	WRKY29	0.44071
649-10-19	acetone	2 h	WRKY29	0.531872
649-10-19	acetone	2 h	WRKY29	0.441933
649-10-19	acetone	2 h	WRKY29	0.339243
649-10-19	acetone	2 h	WRKY29	0.41011
649-10-19	oxo-C14-HSL	2 h	WRKY29	0.90302
649-10-19	oxo-C14-HSL	2 h	WRKY29	0.907892
649-10-19	oxo-C14-HSL	2 h	WRKY29	0.780091
649-10-19	oxo-C14-HSL	2 h	WRKY29	1.00099
649-10-19	oxo-C14-HSL	2 h	WRKY29	0.35518
649-10-3	acetone	2 h	WRKY29	0.311906
649-10-3	acetone	2 h	WRKY29	0.639889
649-10-3	acetone	2 h	WRKY29	0.991265
649-10-3	oxo-C14-HSL	2 h	WRKY29	1.26371
649-10-3	oxo-C14-HSL	2 h	WRKY29	0.599012
649-10-3	oxo-C14-HSL	2 h	WRKY29	0.646002
649-10-2	acetone	0 h	GST6	13.939
649-10-2	acetone	0 h	GST6	10.5441
649-10-2	acetone	0 h	GST6	12.7821
649-10-2	acetone	0 h	GST6	12.4139
649-10-2	acetone	0 h	GST6	11.5532
649-10-2	acetone	0 h	GST6	9.28274
649-10-2	oxo-C14-HSL	0 h	GST6	12.4748
649-10-2	oxo-C14-HSL	0 h	GST6	13.0298
649-10-2	oxo-C14-HSL	0 h	GST6	9.7786
649-10-2	oxo-C14-HSL	0 h	GST6	10.6984
649-10-2	oxo-C14-HSL	0 h	GST6	11.7008
649-10-2	oxo-C14-HSL	0 h	GST6	12.1434
649-10-19	acetone	0 h	GST6	11.2829
649-10-19	acetone	0 h	GST6	14.3673
649-10-19	acetone	0 h	GST6	12.6644
649-10-19	acetone	0 h	GST6	11.0863
649-10-19	acetone	0 h	GST6	6.90383
649-10-19	acetone	0 h	GST6	10.2098
649-10-19	oxo-C14-HSL	0 h	GST6	10.8221
649-10-19	oxo-C14-HSL	0 h	GST6	16.1946
649-10-19	oxo-C14-HSL	0 h	GST6	10.927
649-10-19	oxo-C14-HSL	0 h	GST6	10.409
649-10-19	oxo-C14-HSL	0 h	GST6	9.68647
649-10-19	oxo-C14-HSL	0 h	GST6	11.6834
649-10-3	acetone	0 h	GST6	9.9797
649-10-3	acetone	0 h	GST6	9.8238
649-10-3	acetone	0 h	GST6	8.4479
649-10-3	oxo-C14-HSL	0 h	GST6	8.52527
649-10-3	oxo-C14-HSL	0 h	GST6	8.64055
649-10-3	oxo-C14-HSL	0 h	GST6	10.1657
649-10-2	acetone	2 h	GST6	56.1509
649-10-2	acetone	2 h	GST6	49.955
649-10-2	acetone	2 h	GST6	49.3343
649-10-2	acetone	2 h	GST6	43.5378
649-10-2	acetone	2 h	GST6	43.8847
649-10-2	oxo-C14-HSL	2 h	GST6	39.3372
649-10-2	oxo-C14-HSL	2 h	GST6	54.2546
649-10-2	oxo-C14-HSL	2 h	GST6	50.5571
649-10-2	oxo-C14-HSL	2 h	GST6	48.1886
649-10-2	oxo-C14-HSL	2 h	GST6	49.0121
649-10-19	acetone	2 h	GST6	40.1123
649-10-19	acetone	2 h	GST6	32.2771
649-10-19	acetone	2 h	GST6	44.2449
649-10-19	acetone	2 h	GST6	40.071
649-10-19	acetone	2 h	GST6	34.7758
649-10-19	acetone	2 h	GST6	43.1546
649-10-19	oxo-C14-HSL	2 h	GST6	58.1926
649-10-19	oxo-C14-HSL	2 h	GST6	75.7238
649-10-19	oxo-C14-HSL	2 h	GST6	67.2092
649-10-19	oxo-C14-HSL	2 h	GST6	51.1816
649-10-19	oxo-C14-HSL	2 h	GST6	35.4745
649-10-3	acetone	2 h	GST6	36.7236
649-10-3	acetone	2 h	GST6	55.0742
649-10-3	acetone	2 h	GST6	55.8127
649-10-3	oxo-C14-HSL	2 h	GST6	52.7909
649-10-3	oxo-C14-HSL	2 h	GST6	40.1804
649-10-3	oxo-C14-HSL	2 h	GST6	44.6803

## Sheet: (6d) Pst assay complementation
Arabidopsis	Treatment	Time point	log CFU/ mg fresh weight
Col-0	acetone	0 h	4.25964
Col-0	acetone	0 h	4.32805
Col-0	acetone	0 h	4.36015
Col-0	oxo-C14-HSL	0 h	4.31876
Col-0	oxo-C14-HSL	0 h	4.35218
Col-0	oxo-C14-HSL	0 h	4.26324
649-10-2	acetone	0 h	4.16749
649-10-2	acetone	0 h	4.49993
649-10-2	acetone	0 h	4.38091
649-10-2	oxo-C14-HSL	0 h	4.62372
649-10-2	oxo-C14-HSL	0 h	4.37161
649-10-2	oxo-C14-HSL	0 h	4.18585
649-10-19	acetone	0 h	4.44909
649-10-19	acetone	0 h	4.59751
649-10-19	acetone	0 h	4.54185
649-10-19	oxo-C14-HSL	0 h	4.57403
649-10-19	oxo-C14-HSL	0 h	4.57403
649-10-19	oxo-C14-HSL	0 h	4.31876
649-10-3	acetone	0 h	4.4693
649-10-3	acetone	0 h	4.46489
649-10-3	acetone	0 h	4.65321
649-10-3	oxo-C14-HSL	0 h	4.49485
649-10-3	oxo-C14-HSL	0 h	4.32736
649-10-3	oxo-C14-HSL	0 h	4.7253
Col-0	acetone	96 h	6.49397
Col-0	acetone	96 h	6.38527
Col-0	acetone	96 h	6.3866
Col-0	acetone	96 h	6.38016
Col-0	oxo-C14-HSL	96 h	6.20232
Col-0	oxo-C14-HSL	96 h	5.90147
Col-0	oxo-C14-HSL	96 h	6.22842
Col-0	oxo-C14-HSL	96 h	6.27891
649-10-2	acetone	96 h	6.29231
649-10-2	acetone	96 h	6.41279
649-10-2	acetone	96 h	6.35598
649-10-2	oxo-C14-HSL	96 h	6.27589
649-10-2	oxo-C14-HSL	96 h	6.23363
649-10-2	oxo-C14-HSL	96 h	6.19853
649-10-19	acetone	96 h	6.59751
649-10-19	acetone	96 h	6.54738
649-10-19	acetone	96 h	6.62839
649-10-19	oxo-C14-HSL	96 h	6.26596
649-10-19	oxo-C14-HSL	96 h	6.32629
649-10-19	oxo-C14-HSL	96 h	6.25199
649-10-3	acetone	96 h	6.3457
649-10-3	acetone	96 h	6.47924
649-10-3	acetone	96 h	6.4223
649-10-3	oxo-C14-HSL	96 h	6.2926
649-10-3	oxo-C14-HSL	96 h	6.57403
649-10-3	oxo-C14-HSL	96 h	6.54664
Col-0	acetone	0 h	3.40984
Col-0	acetone	0 h	3.59176
Col-0	acetone	0 h	3.42276
Col-0	acetone	0 h	3.66901
Col-0	oxo-C14-HSL	0 h	3.37312
Col-0	oxo-C14-HSL	0 h	3.72016
Col-0	oxo-C14-HSL	0 h	3.59176
Col-0	oxo-C14-HSL	0 h	3.81707
649-10-2	acetone	0 h	3.32331
649-10-2	acetone	0 h	3.46161
649-10-2	acetone	0 h	3.5477
649-10-2	oxo-C14-HSL	0 h	3.4327
649-10-2	oxo-C14-HSL	0 h	3.74036
649-10-2	oxo-C14-HSL	0 h	3.85803
649-10-19	acetone	0 h	3.90139
649-10-19	acetone	0 h	3.79588
649-10-19	acetone	0 h	3.68674
649-10-19	oxo-C14-HSL	0 h	3.75967
649-10-19	oxo-C14-HSL	0 h	3.71828
649-10-19	oxo-C14-HSL	0 h	3.75012
649-10-3	acetone	0 h	3.72016
649-10-3	acetone	0 h	3.57403
649-10-3	acetone	0 h	3.72762
649-10-3	oxo-C14-HSL	0 h	3.5336
649-10-3	oxo-C14-HSL	0 h	3.65506
649-10-3	oxo-C14-HSL	0 h	3.68318
Col-0	acetone	96 h	6.49397
Col-0	acetone	96 h	6.38527
Col-0	acetone	96 h	6.3866
Col-0	acetone	96 h	6.38016
Col-0	oxo-C14-HSL	96 h	6.20232
Col-0	oxo-C14-HSL	96 h	5.90148
Col-0	oxo-C14-HSL	96 h	6.22842
Col-0	oxo-C14-HSL	96 h	6.27891
649-10-2	acetone	96 h	6.21663
649-10-2	acetone	96 h	6.34326
649-10-2	acetone	96 h	6.16172
649-10-2	oxo-C14-HSL	96 h	6.07408
649-10-2	oxo-C14-HSL	96 h	5.92857
649-10-2	oxo-C14-HSL	96 h	5.91239
649-10-19	acetone	96 h	6.65338
649-10-19	acetone	96 h	6.62411
649-10-19	acetone	96 h	6.40145
649-10-19	oxo-C14-HSL	96 h	6.1444
649-10-19	oxo-C14-HSL	96 h	6.23609
649-10-19	oxo-C14-HSL	96 h	5.99369
649-10-3	acetone	96 h	6.15816
649-10-3	acetone	96 h	6.13378
649-10-3	acetone	96 h	6.36695
649-10-3	oxo-C14-HSL	96 h	6.15203
649-10-3	oxo-C14-HSL	96 h	6.37509
649-10-3	oxo-C14-HSL	96 h	6.20903

## Sheet: (7a) Root growth
Arabidopsis	Treatment	Root length (mm)
Col-0	acetone	27
Col-0	acetone	55
Col-0	acetone	32
Col-0	acetone	31
Col-0	acetone	33
Col-0	acetone	52
Col-0	acetone	52
Col-0	acetone	40
Col-0	acetone	47
Col-0	acetone	29
Col-0	acetone	53
Col-0	C6-HSL	62
Col-0	C6-HSL	64
Col-0	C6-HSL	44
Col-0	C6-HSL	60
Col-0	C6-HSL	65
Col-0	C6-HSL	45
Col-0	C6-HSL	54
Col-0	C6-HSL	54
Col-0	C6-HSL	57
Col-0	C6-HSL	42
Col-0	oxo-C14-HSL	31
Col-0	oxo-C14-HSL	30
Col-0	oxo-C14-HSL	44
Col-0	oxo-C14-HSL	49
Col-0	oxo-C14-HSL	51
Col-0	oxo-C14-HSL	35
Col-0	oxo-C14-HSL	52
Col-0	oxo-C14-HSL	65
Col-0	oxo-C14-HSL	63
Col-0	oxo-C14-HSL	65
Col-0	oxo-C14-HSL	52
Col-0	oxo-C14-HSL	53
ali1	acetone	29
ali1	acetone	27
ali1	acetone	39
ali1	acetone	46
ali1	acetone	27
ali1	acetone	50
ali1	acetone	51
ali1	acetone	39
ali1	acetone	58
ali1	acetone	32
ali1	acetone	55
ali1	acetone	30
ali1	C6-HSL	53
ali1	C6-HSL	53
ali1	C6-HSL	57
ali1	C6-HSL	53
ali1	C6-HSL	50
ali1	C6-HSL	32
ali1	C6-HSL	68
ali1	C6-HSL	44
ali1	C6-HSL	45
ali1	C6-HSL	44
ali1	oxo-C14-HSL	41
ali1	oxo-C14-HSL	31
ali1	oxo-C14-HSL	49
ali1	oxo-C14-HSL	33
ali1	oxo-C14-HSL	39
ali1	oxo-C14-HSL	31
ali1	oxo-C14-HSL	43
ali1	oxo-C14-HSL	49
ali1	oxo-C14-HSL	54
ali1	oxo-C14-HSL	31
Col-0	acetone	26
Col-0	acetone	23
Col-0	acetone	26
Col-0	acetone	21
Col-0	acetone	22
Col-0	acetone	14
Col-0	acetone	16
Col-0	acetone	34
Col-0	acetone	26
Col-0	acetone	19
Col-0	C6-HSL	27
Col-0	C6-HSL	35
Col-0	C6-HSL	30
Col-0	C6-HSL	27
Col-0	C6-HSL	14
Col-0	C6-HSL	40
Col-0	C6-HSL	39
Col-0	C6-HSL	44
Col-0	C6-HSL	49
Col-0	C6-HSL	53
Col-0	oxo-C14-HSL	30
Col-0	oxo-C14-HSL	28
Col-0	oxo-C14-HSL	24
Col-0	oxo-C14-HSL	40
Col-0	oxo-C14-HSL	30
Col-0	oxo-C14-HSL	17
Col-0	oxo-C14-HSL	25
Col-0	oxo-C14-HSL	15
Col-0	oxo-C14-HSL	27
Col-0	oxo-C14-HSL	24
ali1	acetone	35
ali1	acetone	39
ali1	acetone	30
ali1	acetone	23
ali1	acetone	29
ali1	acetone	31
ali1	acetone	29
ali1	acetone	33
ali1	acetone	33
ali1	C6-HSL	40
ali1	C6-HSL	39
ali1	C6-HSL	43
ali1	C6-HSL	38
ali1	C6-HSL	36
ali1	C6-HSL	50
ali1	C6-HSL	50
ali1	C6-HSL	39
ali1	C6-HSL	49
ali1	oxo-C14-HSL	34
ali1	oxo-C14-HSL	40
ali1	oxo-C14-HSL	58
ali1	oxo-C14-HSL	52
ali1	oxo-C14-HSL	38
ali1	oxo-C14-HSL	19
ali1	oxo-C14-HSL	23
ali1	oxo-C14-HSL	28
ali1	oxo-C14-HSL	35
ali1	oxo-C14-HSL	20
Col-0	acetone	46
Col-0	acetone	57
Col-0	acetone	48
Col-0	acetone	49
Col-0	acetone	55
Col-0	acetone	41
Col-0	acetone	66
Col-0	acetone	39
Col-0	C6-HSL	66
Col-0	C6-HSL	62
Col-0	C6-HSL	53
Col-0	C6-HSL	65
Col-0	C6-HSL	78
Col-0	C6-HSL	82
Col-0	C6-HSL	51
Col-0	C6-HSL	67
Col-0	C6-HSL	53
Col-0	C6-HSL	47
Col-0	C6-HSL	58
Col-0	C6-HSL	69
Col-0	C6-HSL	61
Col-0	C6-HSL	58
Col-0	C6-HSL	76
Col-0	oxo-C14-HSL	65
Col-0	oxo-C14-HSL	76
Col-0	oxo-C14-HSL	45
Col-0	oxo-C14-HSL	48
Col-0	oxo-C14-HSL	68
Col-0	oxo-C14-HSL	69
Col-0	oxo-C14-HSL	79
Col-0	oxo-C14-HSL	47
Col-0	oxo-C14-HSL	49
Col-0	oxo-C14-HSL	32
Col-0	oxo-C14-HSL	66
Col-0	oxo-C14-HSL	67
Col-0	oxo-C14-HSL	73
ali1	acetone	46
ali1	acetone	48
ali1	acetone	49
ali1	acetone	42
ali1	acetone	38
ali1	acetone	38
ali1	acetone	47
ali1	acetone	47
ali1	acetone	46
ali1	C6-HSL	50
ali1	C6-HSL	49
ali1	C6-HSL	67
ali1	C6-HSL	65
ali1	C6-HSL	62
ali1	C6-HSL	48
ali1	C6-HSL	68
ali1	C6-HSL	46
ali1	C6-HSL	64
ali1	C6-HSL	45
ali1	C6-HSL	44
ali1	C6-HSL	58
ali1	oxo-C14-HSL	44
ali1	oxo-C14-HSL	51
ali1	oxo-C14-HSL	62
ali1	oxo-C14-HSL	56
ali1	oxo-C14-HSL	61
ali1	oxo-C14-HSL	48
ali1	oxo-C14-HSL	54
ali1	oxo-C14-HSL	43
ali1	oxo-C14-HSL	38
ali1	oxo-C14-HSL	46
ali1	oxo-C14-HSL	46
ali1	oxo-C14-HSL	34

## Sheet: (7b) Biomass
Arabidopsis	Treatment	Plate	Mean wt (mg)
Col-0	acetone	1	7.55443
Col-0	acetone	2	7.58877
Col-0	acetone	3	7.8985
Col-0	acetone	4	6.53669
Col-0	acetone	5	8.27981
Col-0	acetone	6	7.57063
Col-0	acetone	7	5.69434
Col-0	acetone	8	7.28989
Col-0	acetone	9	8.39278
Col-0	acetone	10	6.23222
Col-0	C6-HSL	1	13.5121
Col-0	C6-HSL	2	14.5594
Col-0	C6-HSL	3	15.6154
Col-0	C6-HSL	4	9.53267
Col-0	C6-HSL	5	9.51238
Col-0	C6-HSL	6	10.3196
Col-0	C6-HSL	7	11.3172
Col-0	C6-HSL	8	10.7874
Col-0	C6-HSL	9	9.78664
Col-0	C6-HSL	10	16.8553
Col-0	oxo-C14-HSL	1	9.56322
Col-0	oxo-C14-HSL	2	12.0699
Col-0	oxo-C14-HSL	3	10.9711
Col-0	oxo-C14-HSL	4	10.662
Col-0	oxo-C14-HSL	5	6.53669
Col-0	oxo-C14-HSL	6	6.0216
Col-0	oxo-C14-HSL	7	7.00338
Col-0	oxo-C14-HSL	8	5.68091
Col-0	oxo-C14-HSL	9	9.87264
Col-0	oxo-C14-HSL	10	11.4125
ali1	acetone	1	7.45142
ali1	acetone	2	7.07369
ali1	acetone	3	5.66513
ali1	acetone	4	6.3188
ali1	acetone	5	6.76339
ali1	acetone	6	7.54882
ali1	acetone	7	5.58234
ali1	acetone	8	6.93761
ali1	acetone	9	7.20916
ali1	acetone	10	7.39716
ali1	C6-HSL	1	10.9539
ali1	C6-HSL	2	11.0741
ali1	C6-HSL	3	7.82197
ali1	C6-HSL	4	12.3197
ali1	C6-HSL	5	10.1682
ali1	C6-HSL	6	9.35966
ali1	C6-HSL	7	9.85237
ali1	C6-HSL	8	10.8523
ali1	C6-HSL	9	8.12785
ali1	C6-HSL	10	11.4098
ali1	oxo-C14-HSL	1	8.94513
ali1	oxo-C14-HSL	2	8.43006
ali1	oxo-C14-HSL	3	8.03517
ali1	oxo-C14-HSL	4	8.44723
ali1	oxo-C14-HSL	5	8.06192
ali1	oxo-C14-HSL	6	6.3188
ali1	oxo-C14-HSL	7	6.69794
ali1	oxo-C14-HSL	8	6.08705
ali1	oxo-C14-HSL	9	6.52865
ali1	oxo-C14-HSL	10	8.71278

[truncated: 2 more sheets: (S1) Expression of ALI1, (S3) GST6 and Hsp70]
