# Supplementary material for: AHL-Priming Protein 1 mediates N-3-oxo-tetradecanoyl-homoserine lactone priming in Arabidopsis
Source: BMC Biol. 2022 Dec 5;20:268. doi: 10.1186/s12915-022-01464-3 (PMC9721052; doi:10.1186/s12915-022-01464-3)
Supplement: Supplementary file 5 — Additional file 5: Dataset S3. List of genes differentially expressed (upregulated) in ali1 after 3-day pretreatment with oxo-C14-HSL and additional challenge with 100 nM flg22 for 2 h. [file 12915_2022_1464_MOESM5_ESM.xlsx]

## Sheet: Dataset S3
Supplemental Data. Shrestha et al.
Additional file 5: Dataset S3 Genes differentially expressed (upregulated) in ali1 after 3-day pretreatment with oxo-C14-HSL and additional challenge with 100 nM flg22 for 2 h
Gene ID	log FC	p value	Locus	Locus Identifier	Other names	Annotation	Biological function
XLOC_016301	6.09308	5e-05	NC_003074.8:6214930-6217774	AT3G18145,MIR3440b	AT3G18145,MIR3440b	pseudogene of carbamoyl phosphate synthetase A, microRNA ath-MIR3440b precursor
XLOC_002595	1.28889	0.0002	NC_003070.9:17115761-17119246	AT1G45191	BGLU1	beta-glucosidase related protein, similar to beta-glucosidase GI:3820531 from (Pinus contorta); contains Pfam profile: PF00232 Glycosyl hydrolase family 1	involved in carbohydrate metabolic process
XLOC_023196	1.04085	5e-05	NC_003075.7:4886961-4889224	AT4G08040	ACS11	encodes an aminotransferase that belongs to ACC synthase gene family structurally	involved in ethylene biosynthetic process
XLOC_011705	1.0114	0.00035	NC_003071.7:16463299-16467033	AT2G39430	AT2G39430	Disease resistance-responsive (dirigent-like protein) family protein
